# Supplementary material for: Serum Transthyretin as a Prognostic and Therapeutic Biomarker in Transthyretin Amyloid Cardiomyopathy Patients Treated with Tafamidis
Source: J Clin Med. 2026 Apr 28;15(9):3355. doi: 10.3390/jcm15093355 (PMC13164462; doi:10.3390/jcm15093355)
Supplement: Supplementary file 1 [file jcm-15-03355-s001.zip]

Archive with 1 entries (1 files):
- jcm-4189372-supplementary.pdf
